# Supplementary material for: Perturbed neurochemical and microstructural organization in a mouse model of prenatal opioid exposure: A multi-modal magnetic resonance study
Source: PLoS One. 2023 Jul 20;18(7):e0282756. doi: 10.1371/journal.pone.0282756 (PMC10358947; doi:10.1371/journal.pone.0282756)
Supplement: S1 Data — (CSV) [file pone.0282756.s002.csv]

ID	genotype	qT1[ms]	Cr	PCr	GABA	Gln	Glu	GSH	Ins	NAA	Tau	GPCPCh	CrPCr	PCrBYCr	ODI	VFIC	VOX_VOL_PV_corr	FA	MD
1	PSE	1126	4.09	3.955	2.057	2.334	8.856	1.928	4.618	6.122	13.674	1.959	8.045	0.966993	0.383333	0.596313	9.411947	0.232203	0.000476
2	PSE	1551.15	3.601	4.716	1.914	2.526	8.82	1.89	3.931	6.295	14.45	1.846	8.317	1.309636	0.46511	0.677158	6.834867	0.192893	0.00046
3	PSE	1535.19	3.285	5.08	2.324	2.471	9.482	1.754	4.839	7.007	14.849	1.763	8.366	1.546423	0.434935	0.596777	9.242778	0.193722	0.000486
4	PSE	1576.48	3.03	5.846	1.805	2.867	9.491	1.945	4.896	7.067	15.261	1.796	8.876	1.929373	0.449526	0.545427	6.92714	0.178642	0.000484
5	PSE	1490.04	3.121	5.243	1.92	2.797	8.825	2.004	4.401	6.532	13.508	1.598	8.365	1.67991	0.398713	0.547536	8.55292	0.211582	0.000495
6	PSE	1661.81	2.778	4.165	1.732	1.873	7.873	1.664	4.342	5.578	11.613	1.634	6.943	1.49928	0.539797	0.742617	7.335782	0.192828	0.000433
7	PSE	1645.81	2.959	3.933	1.768	1.785	7.763	1.445	3.503	5.561	12.666	1.566	6.892	1.329165	0.43809	0.576431	7.720257	0.208513	0.00048
8	PME	1618.75	2.817	4.171	1.634	1.937	8.156	1.366	3.792	5.7	11.579	1.658	6.988	1.480653	0.437237	0.603898	7.863062	0.212388	0.000474
9	PME	1665.6	2.937	3.719	1.82	1.958	6.912	1.539	3.582	5.116	12.279	1.58	6.656	1.266258	0.3604	0.543903	7.986094	0.206547	0.000492
10	PME	1671.22	2.808	4.146	1.799	1.94	8.09	1.554	3.763	5.535	10.995	1.685	6.954	1.476496	0.450099	0.679704	10.923483	0.224947	0.000459
11	PME	1637.58	3.322	4.318	1.841	1.954	8.749	1.69	4.938	5.146	13.535	1.827	7.64	1.299819	0.493059	0.648798	7.533512	0.203747	0.000438
12	PME	1623.24	2.998	3.766	1.726	1.841	7.216	1.307	3.929	5.18	11.577	1.707	6.764	1.256171	0.397349	0.580574	10.477491	0.235795	0.000476
13	PME	1689.66	2.935	4.244	1.959	2.146	7.97	1.47	4.017	5.596	12.109	1.744	7.18	1.445997	0.407207	0.586961	6.946913	0.218699	0.000473
14	PME	1661.64	2.284	5.062	1.957	2.336	7.4	1.718	4.438	5.778	11.812	1.775	7.346	2.216287	0.417782	0.635718	7.375328	0.229577	0.000489
VOX_VOL_PV_corr	CSF corrected MRS voxel volume
metabolites in µmole/g
